# Supplementary material for: Exosomal Prostate-Specific Membrane Antigen (PSMA) and Caveolin-1 as Potential Biomarkers of Prostate Cancer—Evidence from Serbian Population
Source: Int J Mol Sci. 2024 Mar 21;25(6):3533. doi: 10.3390/ijms25063533 (PMC10970688; doi:10.3390/ijms25063533)
Supplement: Supplementary file 1 [file ijms-25-03533-s001.zip]

Archive with 1 entries (1 files):
- ijms-2876704-supplementary.pdf
